# Supplementary material for: Nutritional Compositions, Phenolic Contents, and Antioxidant Potentials of Ten Original Lineage Beans in Thailand
Source: Foods. 2022 Jul 12;11(14):2062. doi: 10.3390/foods11142062 (PMC9324593; doi:10.3390/foods11142062)
Supplement: Supplementary file 1 [file foods-11-02062-s001.zip]

Archive with 1 entries (1 files):
- foods-1777287-supplementary.pdf
